# Supplementary material for: Comparison of video and conventional laryngoscopes for simulated difficult emergency tracheal intubations in the presence of liquids in the airway
Source: PLoS One. 2019 Jul 19;14(7):e0220006. doi: 10.1371/journal.pone.0220006 (PMC6641196; doi:10.1371/journal.pone.0220006)
Supplement: S1 Table — (XLSX) [file pone.0220006.s001.xlsx]

## Sheet: Sheet1
Laryngoscope (AWS=1, ML=2)	Time to visualization of the glottis (sec)	Time to intubation (sec)	Time to initiation of ventilation (sec)	Difficulty (VAS) (mm)
1	30	36	46	53
1	24	28	38	18
1	26	35	50	10
1	33	45	55	79
1	20	23	32	31
1	14	28	42	10
1	44	48	58	49
1	37	38	47	20
1	13	17	28	52
1	27	30	39	45
1	16	22	32	29
1	19	28	42	48
1	36	43	54	46
1	33	42	55	63
1	35	47	61	31
1	19	24	34	87
1	11	15	26	91
1	19	27	38	50
1	44	51	60	10
1	13	19	28	41
1	27	36	56	30
1	21	30	40	60
1	28	32	40	20
1	28	35	42	0
1	24	30	39	20
1	41	44	51	11
2	44	50	68	53
2	41	61	77	48
2	61	70	87	54
2	41	45	59	54
2	34	41	50	32
2	58	70	84	30
2	57	64	76	18
2	34	38	48	41
2	49	54	69	75
2	64	68	78	45
2	34	37	46	70
2	26	35	55	49
2	28	34	46	25
2	23	29	40	78
2	46	50	64	30
2	53	61	74	20
2	36	39	50	12
2	15	23	36	50
2	42	45	56	1
2	22	34	49	21
2	23	32	46	52
2	44	51	61	69
2	49	54	64	51
2	22	28	37	26
2	46	53	65	47
2	33	38	48	11
