# Supplementary material for: Comparison of video and conventional laryngoscopes for simulated difficult emergency tracheal intubations in the presence of liquids in the airway
Source: PLoS One. 2019 Jul 19;14(7):e0220006. doi: 10.1371/journal.pone.0220006 (PMC6641196; doi:10.1371/journal.pone.0220006)
Supplement: S2 Table — (XLSX) [file pone.0220006.s002.xlsx]

## Sheet: Sheet1
Laryngoscope (AWS=1, ML=2)	Time to visualization of the glottis (sec)	Time to intubation (sec)	Time to initiation of ventilation (sec)	Difficulty (VAS) (mm)
1	23	29	40	10
1	22	30	37	6
1	18	28	37	30
1	17	23	33	22
1	8	15	20	17
1	17	22	30	27
1	29	31	41	9
1	22	27	43	48
1	24	30	52	15
1	11	16	25	6
1	14	20	31	2
1	13	17	29	12
1	18	21	30	13
1	14	21	29	11
1	13	19	39	7
1	8	12	21	72
1	9	15	25	81
1	7	11	20	91
1	9	12	24	14
1	13	27	34	6
1	19	22	33	1
1	8	10	18	15
1	27	33	46	1
1	17	20	34	40
1	20	25	43	1
2	37	52	64	14
2	18	25	34	17
2	31	39	50	16
2	15	27	35	22
2	17	29	43	44
2	15	23	33	57
2	38	45	59	50
2	89	95	117	77
2	35	47	60	74
2	13	21	32	7
2	31	43	56	96
2	17	23	37	53
2	22	26	36	38
2	22	29	40	27
2	33	41	56	2
2	24	28	41	43
2	22	27	39	67
2	13	22	37	49
2	41	48	58	32
2	14	22	33	46
2	46	47	60	81
2	16	25	35	29
2	13	23	34	26
2	21	29	39	21
2	10	15	27	0
